# Supplementary material for: The Improvement of Fluorescence In Situ Hybridization Technique Based on Explorations of Symbionts in Cicadas
Source: Int J Mol Sci. 2023 Oct 31;24(21):15838. doi: 10.3390/ijms242115838 (PMC10650757; doi:10.3390/ijms242115838)
Supplement: Supplementary file 1 [file ijms-24-15838-s001.zip]

Archive with 1 entries (1 files):
- ijms-2661427-supplementary.pdf
